# Supplementary material for: CT-Scan-Assessed Body Composition and Its Association with Tumor Protein Expression in Endometrial Cancer: The Role of Muscle and Adiposity Quantities
Source: Cancers (Basel). 2024 Dec 18;16(24):4222. doi: 10.3390/cancers16244222 (PMC11674723; doi:10.3390/cancers16244222)
Supplement: Supplementary file 1 [file cancers-16-04222-s001.zip]

Archive with 2 entries (2 files):
- Supplemental tables and figures.pdf
- Supplementary datasets.xlsx
