# Supplementary material for: CT-Scan-Assessed Body Composition and Its Association with Tumor Protein Expression in Endometrial Cancer: The Role of Muscle and Adiposity Quantities
Source: Cancers (Basel). 2024 Dec 18;16(24):4222. doi: 10.3390/cancers16244222 (PMC11674723; doi:10.3390/cancers16244222)
Supplement: Supplementary file 1 [file cancers-16-04222-s001.zip › Supplementary datasets.xlsx]

## Sheet: Sheet1
Sheet
1	Complete listof proteins from TCGA and mathes from CPTAC
2	Regression analysis results for the association between body composition (high muscle/ high adiposity B.C group as a reference group) and tumor protein expressions
3	Regression analysis results for association between BMI (normal BMI group as a reference group) and tumor protein expressions

## Sheet: Complete list of Proteins
TCGA	CPTAC	Used name	Statistical Analysis	Notes
1433.EPSILON	YWHAE	_1433_EPSILON	Included
4EBP1	EIF4EBP1	_4EBP1	Included
4EBP1.PS65	EIF4EBP1-S65	_4EBP1_PS65	Included
4EBP1.PT37	EIF4EBP1-T37	_4EBP1_PT37	Included
53BP1	TP53BP1	_53BP1	Included
ACC.PS79	Missing		Missing	Missing in CPTAC dataset
ACC1	ACACA	ACC1	Included
AKT	AKT1	AKT	Included
AKT.PS473	Missing		Missing	Missing in CPTAC dataset
AKT.PT308	Missing		Missing	Missing in CPTAC dataset
ALPHACATENIN	CTNNA1	ALPHACATENIN	Included
AMPK.ALPHA	PRKAA1	AMPK_ALPHA	Included
AMPK.PT172	Missing		Missing	Missing in CPTAC dataset
ANNEXIN.I	ANXA1	ANNEXIN_I	Included
AR	AR	AR	Included
ARID1A	ARID1A	ARID1A	Included
ASNS	ASNS	ASNS	Included
ATM	ATM	ATM	Included
BAK	BAK1	BAK	Included
BAX	BAX	BAX	Included
BCL2	BCL2	BCL2	Included
BCLXL	BCL2L1	BCLXL	Included
BECLIN	BECN1	BECLIN	Included
BETACATENIN	CTNNB1	BETACATENIN	Included
BID	BID	BID	Included
BIM	BCL2L11	BIM	Included
CA9	CA9	CA9	Included
CASPASE7.CLEAVEDD198	Missing		Missing	Missing in CPTAC dataset
CASPASE8	CASP8	CASPASE8	Included
CASPASE9.CLEAVEDD330	Missing		Missing	Missing in CPTAC dataset
CAVEOLIN1	CAV1	CAVEOLIN1	Included
CD20	Missing		Missing
CD31	PECAM1	CD31	Included
CD49B	ITGA2	CD49B	Included
CHK1	CHEK1	CHK1	Included
CDK1	CDK1	CDK1	Included
CHK1.PS345	Missing		Missing	Missing in CPTAC dataset
CHK2	CHEK2	CHK2	Included
CHK2.PT68	Missing		Missing	Missing in CPTAC dataset
CIAP	BIRC2	CIAP	Included
CKIT	Missing		Missing	Missing in CPTAC dataset
CLAUDIN7	CLDN7	CLAUDIN7	Included
CMET	MET	CMET	Included
CMET.PY1235	Missing		Missing	Missing in CPTAC dataset
CMYC	MYCBP	CMYC	Included
COLLAGEN.VI	COL6A1	COLLAGEN_VI	Included
COMPLEX.II.SUBUNIT30	MED30	COMPLEX_II_SUBUNIT30	Included
CRAF	RAF1	CRAF	Included
CRAF.PS338	Missing		Missing	Missing in CPTAC dataset
CYCLIN.B1	CCNB1	CYCLIN_B1	Included
CYCLIN.D1	CCND1	CYCLIN_D1	Included
CYCLIN.E1	CCNE1	CYCLIN_E1	Included
CYCLIN.E2	Missing		Missing	Missing in CPTAC dataset
DJ1	PARK7	DJ1	Included
DVL3	DVL3	DVL3	Included
ECADHERIN	CDH1	ECADHERIN	Included
EEF2	EEF2	EEF2	Included
EEF2K	EEF2K	EEF2K	Included
EGFR(CS4405)	Missing		Missing	Missing in CPTAC dataset
EGFR(CST2232)	EGFR	EGFR_CST2232_	Included
EGFR.PY1068	Missing		Missing	Missing in CPTAC dataset
EGFR.PY1173	Missing		Missing	Missing in CPTAC dataset
EIF4E	EIF4E	EIF4E	Included
ERALPHA	ESR1	ERALPHA	Included
ERALPHA.PS118	Missing		Missing	Missing in CPTAC dataset
ERCC1	ERCC1	ERCC1	Included
ERK2	MAPK1	ERK2	Included
FIBRONECTIN	FN1	FIBRONECTIN	Included
FOXO3A	FOXO3	FOXO3A	Included
GAB2	GAB2	GAB2	Included
GAPDH	GAPDH	GAPDH	Included
GATA3	Missing		Missing	Missing in CPTAC dataset
GSK3.PS9	GSK3B-S9	GSK3_PS9	Included
GSK3ALPHABETA	GSK3B	GSK3ALPHABETA	Included
GSK3ALPHABETA.PS21.S9	GSK3B-S21		Missing	Missing in CPTAC dataset
GYG.GLYCOGENIN1	GYG1	GYG_GLYCOGENIN1	Included
GYS	GYS1	GYS	Included
GYS.PS641	GYS1-S641	GYS_PS641	Included
HER2	ERBB2	HER2	Included
HER2.PY1248	Missing		Missing	Missing in CPTAC dataset
HER3	ERBB3	HER3	Included
HER3.PY1298	Missing		Missing	Missing in CPTAC dataset
HIF1.ALPHA	HIF1_ALPHA	HIF1_ALPHA	Included
HK.II	HK2	HK_II	Included
HSP70	HSPA4	HSP70	Included
IGFBP2	IGFBP2	IGFBP2	Included
INPP4B	INPP4B	INPP4B	Included
IRS1	IRS1	IRS1	Included
JNK.PT183.PT185	MAPK9-T183	JNK_PT183_PT185	Included
JNK2	MAPK9	JNK2	Included
KRAS	KRAS	KRAS	Included
KU80	XRCC5	KU80	Included
LCK	LCK	LCK	Included
LDHA	LDHA	LDHA	Included
LDHB	LDHB	LDHB	Included
LKB1	STK11	LKB1	Included
MAPK.PT202.Y204	MAPK3-T202	MAPK_PT202_Y204	Included
MEK1	MAP2K1	MEK1	Included
MEK1.PS217.S221	Missing		Missing	Missing in CPTAC dataset
MIG6	ERRFI1	MIG6	Included
MITOCHONDRIA	AIFM1	MITOCHONDRIA	Included
MRE11	MRE11	MRE11	Included
MSH2	MSH2	MSH2	Included
MSH6	MSH6	MSH6	Included
MTOR	MTOR	MTOR	Included
MTOR.PS2448	Missing		Missing	Missing in CPTAC dataset
NCADHERIN	CDH2	NCADHERIN	Included
NF2	NF2	NF2	Included
NFKBP65.PS536	Missing		Missing	Missing in CPTAC dataset
NOTCH1	NOTCH1	NOTCH1	Included
NOTCH3	NOTCH3	NOTCH3	Included
OXPHOS.COMPLEX.V.SUBUNITB	ATP5F1B	ATPF1B	Included
P21	CDKN1A	P21	Included
P27	CDKN1B	P27	Included
P27.PT157	CDKN1B-T157		Included
P38.MAPK	MAPK14	P38_MAPK	Included
P38.PT180.Y182	MAPK14-T180	P38_PT180_Y182	Included
P53	TP53	P53	Included
P70S6K	RPS6KB1	P70S6K	Included
P70S6K.PT389	RPS6KA6-S389		Included
P90RSK.PT359.S363	Missing		Missing	Missing in CPTAC dataset
PAI1	SERBP1	PAI1	Included
PAXILLIN	PXN	PAXILLIN	Included
PCNA	PCNA		Missing	Missing in CPTAC dataset
PDK1.PS241	Missing		Missing	Missing in CPTAC dataset
PEA15	PEA15	PEA15	Included
PI3KP110ALPHA	PIK3CA	PI3KP110ALPHA	Included
PI3KP85	PIK3R1	PI3KP85	Included
PKCALPHA	PRKCA	PKCALPHA	Included
PKCALPHA.PS657	PRKCA-S657		Included
PKCDELTA.PS664	PRKCD-S664	PKCDELTA_PS664	Included
PKM2	PKM	PKM2	Included
PR	PGR	PR	Included
PRAS40.PT246	Missing		Missing	Missing in CPTAC dataset
PTEN	PTEN	PTEN	Included
PYGB	PYGB	PYGB	Included
PYGL	PYGL	PYGL	Included
PYGM	PYGM	PYGM	Included
RAB25	RAB25	RAB25	Included
RAD50	RAD50	RAD50	Included
RAD51	Missing		Missing	Missing in CPTAC dataset
RB	RB1	RB	Included
RB.PS807.S811	RB1-S807	RB_PS807_S811	Included
S6	RPS6	S6	Included
S6.PS235.S236	RPS6-S235	S6_PS235_S236	Included
S6.PS240.S244	RPS6-S240	S6_PS240_S244	Included
SETD2	SETD2	SETD2	Included
SHC.PY317	Missing		Missing	Missing in CPTAC dataset
SMAC	DIABLO	SMAC	Included
SMAD1	SMAD1	SMAD1	Included
SMAD3	SMAD3	SMAD3	Included
SMAD4	SMAD4	SMAD4	Included
SNAIL	Missing		Missing	Missing in CPTAC dataset
SRC	SRC	SRC	Included
SRC.PY416	Missing		Missing	Missing in CPTAC dataset
SRC.PY527	Missing		Missing	Missing in CPTAC dataset
STAT3.PY705	STAT3-Y705	STAT3_PY705	Included
STAT5ALPHA	STAT5A	STAT5ALPHA	Included
STATHMIN	STMN1	STATHMIN	Included
SYK	SYK	SYK	Included
TAZ	WWTR1	TAZ	Included
TAZ.PS89	Missing		Missing	Missing in CPTAC dataset
TUBERIN	TSC2	TUBERIN	Included
VEGFR2	Missing		Missing	Missing in CPTAC dataset
XBP1	Missing		Missing	Missing in CPTAC dataset
XRCC1	XRCC1	XRCC1	Included
YAP	YAP1	YAP	Included
YAP.PS127	YAP1-S127	YAP_PS127	Included
YB1	YBX1	YB1	Included
YB1.PS102	Missing		Missing	Missing in CPTAC dataset

## Sheet: Regression analysis results for
	Body Composition: high muscle/high adiposity (vs. high muscle/low adiposity)					Body Composition: low muscle (vs. high muscle/low adiposity)
Protein Name	Estimate	P- Value	Y (-LOG p-value 1)	False Discovery		Estimate	P- Value	Y (-LOG p-value 1)	False Discovery
CHK1	2.08896	0.0011	2.95861	0.1878		-0.393134	0.5007	0.300422	0.8187
PEA15	1.54115	0.0045	2.34679	0.2978		-0.405037	0.422	0.374688	0.804
CRAF	-1.04636	0.0119	1.92445	0.2978		-0.440644	0.2635	0.579219	0.7133
phospho-4EBP1 (T37)	0.901414	0.0147	1.83268	0.2978		0.968512	0.0082	2.08619	0.4463
SMAD3	0.977566	0.0152	1.81816	0.2978		-0.222285	0.5589	0.252666	0.8187
BAX	0.914907	0.0158	1.80134	0.2978		-0.00634102	0.9858	0.00621119	0.9932
CHK2	-1.01946	0.0164	1.78516	0.2978		-0.923328	0.0262	1.5817	0.4945
TUBERIN	-1.0825	0.0169	1.77211	0.2978		0.0137531	0.9743	0.0113073	0.9932
MSH6	-0.986136	0.0175	1.75696	0.2978		-0.419451	0.2881	0.540457	0.7348
PR	-0.952823	0.0198	1.70333	0.3036		-0.1169	0.7623	0.117874	0.9127
DJ1	1.07651	0.0214	1.66959	0.3036		0.0299324	0.9461	0.024063	0.9932
GYS	0.71956	0.0244	1.61261	0.3187		-0.300308	0.3248	0.488384	0.749
PKM2	1.13017	0.029	1.5376	0.3352		-0.382775	0.4382	0.358328	0.8097
ERK2	-0.842197	0.0322	1.49214	0.3352		0.0565389	0.8798	0.055616	0.9932
phospho-GYS (S641)	0.716297	0.0332	1.47886	0.3352		0.748777	0.0241	1.61798	0.4945
COMPLEX_II_SUBUNIT30	1.09038	0.0335	1.47496	0.3352		-0.298482	0.5418	0.266161	0.8187
BETA-CATENIN	-0.919749	0.0363	1.44009	0.3429		0.0121702	0.9768	0.0101943	0.9932
Phospho-P70S6K(T389)	1.10257	0.0403	1.39469	0.3585		0.777943	0.1416	0.848937	0.7078
AKT	-0.832642	0.0422	1.37469	0.3585		-0.0425613	0.9133	0.0393865	0.9932
S6	-1.04318	0.0491	1.30892	0.3793		-0.586122	0.2519	0.598772	0.7133
phospho-4EBP1 (S65)	0.623335	0.102	0.9914	0.406		1.36865	0.0012	2.92082	0.2067
ARID1A	0.0194099	0.956	0.0195421	0.9732		-1.06233	0.0039	2.40894	0.3318
SYK	-0.0377151	0.9014	0.0450824	0.9526		-0.723261	0.0202	1.69465	0.4945
LCK	-0.158927	0.646	0.189767	0.8716		-0.792422	0.0238	1.62342	0.4945
phospho-MAPK(T202/Y204)	0.487286	0.3009	0.521578	0.6238		1.08317	0.0317	1.49894	0.4978
EEF2	-0.621373	0.1228	0.910802	0.4176		-0.849223	0.0347	1.45967	0.4978
CYCLIN B1	-0.791586	0.0649	1.18776	0.406		-0.872679	0.0397	1.40121	0.5107
FOXO3A	-0.112804	0.7992	0.0973445	0.9433		-0.899272	0.0451	1.34582	0.5107
BIM	-0.149381	0.732	0.135489	0.9018		-0.749299	0.0811	1.09098	0.6903
phospho-RB (S807/S811)	0.298026	0.4602	0.337053	0.7396		0.681352	0.0834	1.07883	0.6903
BECLIN	0.308389	0.2521	0.598427	0.5965		-0.449901	0.0928	1.03245	0.6903
GAPDH	0.175745	0.6546	0.184024	0.8722		-0.647779	0.0996	1.00174	0.6903
CYCLIN_D1	0.1784	0.7269	0.138525	0.9018		0.777147	0.1084	0.964971	0.6903
phospho-S6 (PS240/S244)	-0.00818447	0.9815	0.0081097	0.9873		0.552103	0.1087	0.96377	0.6903
HK_II	0.107788	0.8052	0.0940962	0.9433		-0.698771	0.1103	0.957424	0.6903
SMAD4	0.128277	0.8198	0.0862921	0.9433		-0.895814	0.112	0.950782	0.6903
phospho-JNK (T183/T185)	0.592586	0.0857	1.06702	0.406		0.552339	0.1234	0.908685	0.6903
NF2	0.101318	0.839	0.076238	0.9507		0.762017	0.1264	0.898253	0.6903
SMAD1	-0.529282	0.1981	0.703116	0.5346		-0.612889	0.1314	0.881405	0.6903
LDHB	0.113659	0.8202	0.0860802	0.9433		-0.749587	0.1336	0.874194	0.6903
phospho-YAP (S127)	0.616666	0.1039	0.983384	0.406		0.55713	0.134	0.872895	0.6903
CAVEOLIN1	0.0681915	0.8944	0.0484682	0.9526		0.73092	0.154	0.812479	0.7122
STATHMIN	0.259143	0.4864	0.313006	0.7424		-0.524409	0.1566	0.805208	0.7122
ANNEXIN_I	0.535541	0.1058	0.975514	0.406		0.430694	0.1832	0.737075	0.7122
BCLXL	0.372863	0.2441	0.612432	0.5927		-0.416607	0.1868	0.728623	0.7122
BAK	-0.207951	0.6703	0.173731	0.8833		-0.634622	0.1913	0.718285	0.7122
phospho-GSK3(S9)	0.176197	0.6807	0.167044	0.8833		0.548194	0.1977	0.703993	0.7122
RAD50	0.0391777	0.9327	0.030258	0.9668		-0.593922	0.1982	0.702896	0.7122
PYGL	0.011275	0.9737	0.0115748	0.9852		-0.436984	0.1984	0.702458	0.7122
phospho-PKCDELTA (S66)	-0.050089	0.9077	0.0420577	0.9526		0.530591	0.2001	0.698753	0.7122
RAB25	0.608765	0.0911	1.04048	0.406		0.448877	0.2011	0.696588	0.7122
EEF2K	-0.470023	0.3067	0.513286	0.6282		-0.549554	0.2256	0.646661	0.7133
CA9	0.414833	0.3575	0.446724	0.6552		-0.531068	0.2329	0.632831	0.7133
KRAS	0.7978	0.1178	0.928855	0.417		-0.588839	0.2368	0.625618	0.7133
CLAUDIN7	0.0981835	0.8312	0.0802945	0.9484		0.536285	0.241	0.617983	0.7133
MEK1	-0.407108	0.2706	0.567672	0.6221		-0.423825	0.244	0.61261	0.7133
phospho-CRAF(S338)	0.605104	0.1943	0.711527	0.5346		0.536358	0.2515	0.599462	0.7133
KU80	-0.292945	0.4891	0.310602	0.7424		-0.479503	0.2524	0.597911	0.7133
4EBP1	-0.0698411	0.8828	0.0541377	0.9526		-0.529452	0.2599	0.585194	0.7133
XRCC1	0.574577	0.2261	0.645699	0.5913		-0.521193	0.2634	0.579384	0.7133
PTEN	-0.375459	0.2985	0.525056	0.6238		0.396855	0.2643	0.577903	0.7133
LDHA	0.661403	0.1387	0.857924	0.441		-0.482177	0.2689	0.570409	0.7143
MSH2	-0.729227	0.0784	1.10568	0.406		-0.428215	0.2863	0.543179	0.7348
phospho-P38(T180/Y182)	0.56129	0.173	0.761954	0.5033		0.444879	0.2896	0.538201	0.7348
PKCALPHA	-0.286118	0.5359	0.270916	0.7834		0.475795	0.2976	0.526367	0.7439
PI3KP110ALPHA	-0.603778	0.1135	0.945004	0.417		-0.381742	0.3037	0.517555	0.7453
PYGB	-0.671047	0.0724	1.14026	0.406		0.369387	0.3069	0.513003	0.7453
SRC	0.170417	0.6343	0.197705	0.8626		0.356359	0.3144	0.502517	0.749
EGFR(CST2232)	-0.396297	0.382	0.417937	0.6552		-0.420209	0.3462	0.460673	0.749
P53	0.132211	0.75	0.124939	0.9042		-0.367262	0.3471	0.459545	0.749
CIAP	0.383039	0.2708	0.567351	0.6221		-0.316517	0.3535	0.451611	0.749
IRS1	-0.233083	0.5641	0.248644	0.8058		0.366743	0.3578	0.44636	0.749
53BP1	-0.0717205	0.8665	0.0622314	0.9526		-0.385621	0.3609	0.442613	0.749
INPP4B	0.105075	0.719	0.143271	0.9018		0.263658	0.361	0.442493	0.749
P70S6K	-0.433526	0.3392	0.469544	0.6552		-0.40443	0.3643	0.438541	0.749
ACC1	-0.340549	0.3719	0.429574	0.6552		-0.339432	0.3654	0.437231	0.749
ATP5F1B	-0.0012162	0.9978	0.0009565	0.9978		-0.384999	0.3677	0.434506	0.749
P27	0.399652	0.3781	0.422393	0.6552		0.399647	0.3701	0.431681	0.749
phospho-P27 (T157)	0.635308	0.3737	0.427477	0.6552		-0.647108	0.377	0.423659	0.754
phospho-PKCALPHA (S657)	0.146526	0.7462	0.127145	0.9042		0.399287	0.3847	0.414878	0.7605
phospho-S6 (S235/S236)	-0.218189	0.6278	0.202179	0.8607		0.372311	0.3981	0.400008	0.7776
AR	-0.355661	0.3372	0.472112	0.6552		0.304557	0.4025	0.395234	0.7776
LKB1	0.813472	0.1075	0.968592	0.406		-0.392239	0.4257	0.370896	0.804
NOTCH3	-0.412133	0.3415	0.466609	0.6552		-0.335266	0.4304	0.366128	0.804
CMET	0.661659	0.0641	1.19314	0.406		0.245576	0.4752	0.323124	0.8187
CASPASE8	0.35958	0.3273	0.485054	0.6552		-0.256839	0.4753	0.323032	0.8187
CMYC	-0.185295	0.6567	0.182633	0.8722		-0.282617	0.4915	0.308476	0.8187
CDK1	-0.26011	0.5438	0.264561	0.7834		-0.284203	0.5002	0.300856	0.8187
MIG6	0.319031	0.5436	0.264721	0.7834		-0.333037	0.5035	0.298001	0.8187
CD31	0.738037	0.1037	0.984221	0.406		-0.286334	0.5141	0.288952	0.8187
CKIT	0.364595	0.3991	0.398918	0.6672		-0.277155	0.5232	0.281332	0.8187
GAB2	-0.643481	0.1385	0.85855	0.441		0.264659	0.5301	0.275642	0.8187
COLLAGEN_VI	0.311512	0.4699	0.327995	0.7396		0.259548	0.5398	0.267767	0.8187
BID	0.369596	0.3689	0.433091	0.6552		-0.24201	0.5483	0.260982	0.8187
ERALPHA	-0.310074	0.2778	0.556268	0.6233		0.167233	0.5493	0.26019	0.8187
EIF4E	-0.0491426	0.901	0.0452752	0.9526		-0.226005	0.5617	0.250496	0.8187
NOTCH1	-0.0661449	0.8647	0.0631345	0.9526		-0.221004	0.5633	0.24926	0.8187
PYGM	-0.197106	0.6756	0.17031	0.8833		0.264887	0.5678	0.245805	0.8187
ECADHERIN	-0.527241	0.2371	0.625068	0.5927		0.246705	0.5707	0.243592	0.8187
ERCC1	0.665357	0.1691	0.771856	0.5033		-0.261046	0.5788	0.237471	0.8187
GYG_GLYCOGENI	0.50465	0.2412	0.617623	0.5927		-0.232841	0.5795	0.236947	0.8187
PI3KP85	-0.452356	0.2526	0.597567	0.5965		-0.212548	0.5819	0.235152	0.8187
SETD2	0.292326	0.2045	0.689307	0.5431		0.12327	0.5827	0.234555	0.8187
STAT5ALPHA	-0.768347	0.0539	1.26841	0.3817		-0.203658	0.5941	0.22614	0.8212
P21	-0.144119	0.7277	0.138048	0.9018		0.205695	0.6155	0.210772	0.8438
HSP70	0.752041	0.0791	1.10182	0.406		0.183555	0.6563	0.182898	0.8705
HER2	-0.0681169	0.8212	0.0855511	0.9433		-0.131935	0.6566	0.182699	0.8705
JNK2	-0.154158	0.7382	0.131826	0.9029		-0.19972	0.6599	0.180522	0.8705
BCL2	0.420562	0.3535	0.451611	0.6552		0.189768	0.6687	0.174769	0.8705
FIBRONECTIN	-0.368013	0.3854	0.414088	0.6552		0.174525	0.6742	0.171211	0.8705
NCADHERIN	0.776203	0.0769	1.11407	0.406		-0.176564	0.6758	0.170182	0.8705
ATM	-0.578843	0.1202	0.920096	0.417		0.137415	0.7029	0.153106	0.8828
DVL3	-0.524435	0.1277	0.893809	0.4257		-0.123928	0.71	0.148742	0.8828
IGFBP2	0.172712	0.7212	0.141944	0.9018		-0.171298	0.7189	0.143332	0.8856
P38_MAPK	0.0358869	0.9111	0.040434	0.9526		-0.111071	0.7256	0.139303	0.8874
HIF1_ALPHA	-0.495326	0.1776	0.750557	0.5033		0.116436	0.7381	0.131885	0.8962
1433_EPSILON	0.917871	0.0638	1.19518	0.406		-0.154032	0.7459	0.127319	0.8993
TAZ	0.292854	0.4848	0.314437	0.7424		-0.102293	0.8034	0.0950682	0.9551
phospho-STAT3(Y705)	0.249998	0.5231	0.281415	0.7801		0.089759	0.8163	0.0881502	0.9637
MRE11	0.815327	0.0911	1.04048	0.406		-0.0909839	0.8448	0.0732461	0.99
RB	0.252154	0.5944	0.225921	0.8421		0.0753799	0.8712	0.0598821	0.9932
PAI1	-0.0865932	0.771	0.112946	0.9231		-0.0472945	0.8715	0.0597326	0.9932
AMPK_ALPHA	0.705219	0.0697	1.15677	0.406		0.0512663	0.8908	0.0502198	0.9932
MTOR	-0.561436	0.148	0.829738	0.4574		0.0393758	0.9166	0.0378201	0.9932
ALPHACATENIN	-0.0197233	0.9545	0.0202241	0.9732		0.0331364	0.9223	0.0351278	0.9932
ASNS	-0.475945	0.1401	0.853562	0.441		-0.0254936	0.9349	0.0292348	0.9932
HER3	-0.0404824	0.9134	0.039339	0.9526		-0.0277508	0.9395	0.0271032	0.9932
YB1	-0.683247	0.1173	0.930702	0.417		0.0281811	0.9467	0.0237876	0.9932
CYCLIN_E1	0.273606	0.4686	0.329198	0.7396		-0.0147318	0.9682	0.0140349	0.9932
CD49B	0.826509	0.0532	1.27409	0.3817		-0.00944626	0.9816	0.00806545	0.9932
YAP	0.910464	0.0935	1.02919	0.406		0.0104775	0.984	0.0070049	0.9932
PAXILLIN	-0.779426	0.0975	1.011	0.406		0.0045917	0.9919	0.00353211	0.9932
SMAC	0.75095	0.1064	0.973058	0.406		-0.00382372	0.9932	0.00296329	0.9932

## Sheet: Regression Analysis BMI categor
Proteins	adjusted model: Class I/II Obesity vs Normal/overweight				adjusted model: Class III Obesity vs Normal/Overweight
	X (Estimate)	raw p-values	FDR BC_T1	Y (-LOG p-value 1)	X (Estimate)	raw p-values	FDR BC_T1	Y (-LOG p-value 1)
1433_EPSILON	-0.167477	0.6952	0.977	0.15789	0.247495	0.634	0.9067	0.197911
4EBP1	0.160804	0.6794	0.977	0.167874	0.257076	0.5871	0.9067	0.231288
Phospho-4EBP1 (S65)	-0.677987	0.0567	0.977	1.24642	-0.345235	0.403	0.9067	0.394695
Phospho-4EBP1 (T37)	-0.438245	0.1707	0.977	0.767766	0.280761	0.4664	0.9067	0.331241
TP53BP1	0.711521	0.0428	0.977	1.36856	0.557195	0.1851	0.9067	0.732594
ACC1	-0.31573	0.3276	0.977	0.484656	-0.28238	0.4702	0.9067	0.327717
AKT	0.355146	0.3114	0.977	0.506681	-0.118713	0.7794	0.9456	0.10824
ALPHACATENIN	0.431115	0.1352	0.977	0.869023	0.387581	0.2661	0.9067	0.574955
AMPK_ALPHA	-0.0734407	0.8128	0.977	0.0900163	0.618056	0.1071	0.9067	0.970211
ANNEXIN_I	0.10252	0.73	0.977	0.136677	0.390722	0.2826	0.9067	0.548828
AR	-0.151814	0.6096	0.977	0.214955	-0.768657	0.0385	0.9067	1.41454
ARID1A	0.497502	0.1352	0.977	0.869023	0.510186	0.2057	0.9067	0.686766
ASNS	-0.158319	0.5718	0.977	0.242756	-0.345413	0.3126	0.9067	0.505011
ATM	0.0911546	0.765	0.977	0.116339	-0.56521	0.1329	0.9067	0.876475
ATPF1B	-0.0581801	0.8735	0.977	0.0587371	-0.140076	0.7526	0.9456	0.123436
BAK	-0.33705	0.3947	0.977	0.403733	-0.274816	0.5671	0.9067	0.24634
BAX	-0.00140902	0.9967	0.9967	0.00143554	0.274495	0.506	0.9067	0.295849
BCL2	0.228587	0.5471	0.977	0.261933	-0.0856537	0.8525	0.9456	0.0693056
BCLXL	-0.0548313	0.8506	0.977	0.0702746	0.117104	0.7409	0.9443	0.13024
BECLIN	0.127193	0.5841	0.977	0.233513	0.575497	0.0468	0.9067	1.32975
BETACATENIN	0.374725	0.3207	0.977	0.493901	-0.0435929	0.9238	0.9456	0.034422
BID	-0.243411	0.4815	0.977	0.317404	0.102359	0.8071	0.9456	0.0930727
BIM	0.146427	0.7282	0.977	0.137749	-0.217927	0.6705	0.9067	0.173601
CA9	0.852929	0.0427	0.977	1.36957	0.51526	0.3039	0.9067	0.517269
CASPASE8	0.0304901	0.9211	0.977	0.0356932	0.248822	0.5071	0.9067	0.294906
CAVEOLIN1	-0.241708	0.5904	0.977	0.228854	-0.479242	0.3815	0.9067	0.418505
CD31	-0.129829	0.7383	0.977	0.131767	0.341986	0.4704	0.9067	0.327533
CD49B	0.222248	0.534	0.977	0.272459	0.676912	0.1242	0.9067	0.905878
CDK1	0.0866493	0.8111	0.977	0.0909256	-0.152209	0.7299	0.9395	0.136737
CHK1	-0.216481	0.6856	0.977	0.163929	1.44763	0.0308	0.9067	1.51145
CHK2	0.217555	0.5411	0.977	0.266722	-0.51422	0.238	0.9067	0.623423
CIAP	0.224101	0.4518	0.977	0.345054	0.476867	0.1912	0.9067	0.718512
CLAUDIN7	-0.457933	0.2401	0.977	0.619608	-0.266759	0.5708	0.9067	0.243516
CMET	-0.274362	0.3672	0.977	0.435097	-0.0709668	0.8471	0.9456	0.0720653
CMYC	-0.181427	0.6008	0.977	0.22127	-0.146911	0.7272	0.9395	0.138346
COLLAGEN_VI	-0.287078	0.4488	0.977	0.347947	-0.184632	0.6878	0.9067	0.162538
COMPLEX_II_SUBUNIT30	-0.262271	0.553	0.977	0.257275	0.354032	0.5104	0.9067	0.292089
CRAF	0.562146	0.1005	0.977	0.997834	-0.296589	0.4696	0.9067	0.328272
CYCLIN_B1	0.108359	0.7768	0.977	0.109691	-0.246079	0.597	0.9067	0.224026
CYCLIN_D1	-0.0158102	0.9724	0.9934	0.012155	-0.569598	0.3077	0.9067	0.511873
CYCLIN_E1	-0.054492	0.8769	0.977	0.0570499	0.0226158	0.9578	0.9652	0.0187252
DJ1	-0.0364585	0.9274	0.977	0.0327329	0.453291	0.3539	0.9067	0.451119
DVL3	0.520184	0.0963	0.977	1.01637	0.262384	0.4836	0.9067	0.315514
ECADHERIN	0.430875	0.2343	0.977	0.630228	-0.28366	0.5168	0.9067	0.286677
EEF2	0.116936	0.7329	0.977	0.134955	-0.44305	0.2908	0.9067	0.536406
EEF2K	0.179411	0.6435	0.977	0.191451	-0.0594856	0.8994	0.9456	0.0460471
EGFR_CST2232_	0.287865	0.385	0.977	0.414539	0.118481	0.7677	0.9456	0.114808
EIF4E	-0.21321	0.5149	0.977	0.288277	0.158213	0.6905	0.9067	0.160836
ERALPHA	0.168424	0.4892	0.977	0.310514	-0.146264	0.6207	0.9067	0.207118
ERCC1	-0.186161	0.6652	0.977	0.177048	0.0517465	0.9211	0.9456	0.0356932
ERK2	0.0341248	0.9169	0.977	0.037678	-0.391905	0.3272	0.9067	0.485187
FIBRONECTIN	0.731612	0.0337	0.977	1.47237	0.22694	0.5773	0.9067	0.238598
FOXO3A	0.229257	0.5588	0.977	0.252744	0.232082	0.6262	0.9067	0.203287
GAB2	0.424214	0.2706	0.977	0.567672	-0.107678	0.8167	0.9456	0.0879374
GAPDH	0.144555	0.6871	0.977	0.16298	0.0954189	0.8268	0.9456	0.0825995
phospho-GSK3 (S9)	-0.0313368	0.936	0.977	0.0287242	0.208593	0.6604	0.9067	0.180193
GSK3ALPHABETA	0.238853	0.5381	0.977	0.269137	-0.336849	0.4754	0.9067	0.322941
GYG_GLYCOGENIN1	-0.53609	0.1676	0.977	0.775726	-0.376056	0.422	0.9067	0.374688
GYS	-0.158565	0.5799	0.977	0.236647	0.206511	0.5533	0.9067	0.257039
Phospho-GYS (S641)	-0.190222	0.5357	0.977	0.271078	-0.062084	0.8676	0.9456	0.0616805
HER2	0.127206	0.6236	0.977	0.205094	0.152966	0.6274	0.9067	0.202455
HER3	0.337095	0.2967	0.977	0.527682	0.252152	0.519	0.9067	0.284833
HIF1_ALPHA	0.0728724	0.8144	0.977	0.0891622	-0.476765	0.2109	0.9067	0.675923
HK_II	0.330355	0.3826	0.977	0.417255	0.276288	0.5471	0.9067	0.261933
HSP70	-0.529403	0.142	0.977	0.847712	-0.072906	0.866	0.9456	0.0624821
IGFBP2	0.245946	0.5231	0.977	0.281415	-0.263933	0.5728	0.9067	0.241997
INPP4B	0.0342536	0.8948	0.977	0.048274	0.393284	0.2163	0.9067	0.664943
IRS1	0.25896	0.4585	0.977	0.338661	-0.175441	0.6787	0.9067	0.168322
phospho-JNK (T183/T185)	-0.336825	0.3386	0.977	0.470313	-0.209099	0.6255	0.9067	0.203773
JNK2	0.312031	0.4162	0.977	0.380698	0.337759	0.4687	0.9067	0.329105
KRAS	-0.14556	0.7352	0.977	0.133595	0.558245	0.2893	0.9067	0.538652
KU80	0.221558	0.5369	0.977	0.270107	-0.0715609	0.8694	0.9456	0.0607804
LCK	-0.11106	0.7215	0.977	0.141764	-0.00743205	0.9844	0.9844	0.00682839
LDHA	-0.0461746	0.904	0.977	0.0438316	0.313781	0.5014	0.9067	0.299816
LDHB	0.488624	0.2542	0.977	0.594824	0.34451	0.506	0.9067	0.295849
LKB1	-0.0339479	0.9394	0.977	0.0271494	0.504569	0.3529	0.9067	0.452348
Phospho-MAPK (T202/Y204)	-0.474622	0.2516	0.977	0.599289	0.238332	0.6289	0.9067	0.201418
MEK1	-0.0753079	0.8065	0.977	0.0933956	0.154483	0.6796	0.9067	0.167747
MIG6	-0.397081	0.3764	0.977	0.42435	-0.0682276	0.8958	0.9456	0.0477889
MRE11	-0.185677	0.6519	0.977	0.185819	0.229505	0.6465	0.9067	0.189431
MSH2	0.238353	0.4771	0.977	0.321391	-0.532667	0.1948	0.9067	0.710411
MSH6	0.276754	0.4124	0.977	0.384681	-0.588422	0.1554	0.9067	0.808549
MTOR	0.0599742	0.8523	0.977	0.0694075	-0.391953	0.3201	0.9067	0.494714
NCADHERIN	0.220562	0.5548	0.977	0.255864	0.663729	0.1485	0.9067	0.828274
NF2	-0.392645	0.3525	0.977	0.452841	-0.468971	0.3609	0.9067	0.442613
NOTCH1	0.30269	0.3265	0.977	0.486117	0.0925128	0.804	0.9456	0.094744
NOTCH3	0.230818	0.5147	0.977	0.288446	-0.296657	0.4912	0.9067	0.308742
P21	-0.0720575	0.8399	0.977	0.0757724	-0.245366	0.5698	0.9067	0.244278
P27	0.00658674	0.9858	0.9934	0.00621119	0.197931	0.6612	0.9067	0.179667
P38_MAPK	-0.0812541	0.7693	0.977	0.113904	0.0528597	0.8752	0.9456	0.0578927
Phospho-P38 (T180/Y182)	-0.203308	0.5819	0.977	0.235152	0.305747	0.4958	0.9067	0.304693
P53	0.114993	0.7473	0.977	0.126505	0.130281	0.7641	0.9456	0.11685
P70S6K	0.494448	0.1855	0.977	0.731656	0.366924	0.4156	0.9067	0.381324
PAI1	0.36327	0.1435	0.977	0.843148	0.24871	0.4055	0.9067	0.392009
PAXILLIN	0.433379	0.2602	0.977	0.584693	-0.317862	0.4947	0.9067	0.305658
PEA15	-0.196914	0.6729	0.977	0.172049	1.06272	0.0666	0.9067	1.17653
PI3KP110ALPHA	-0.149476	0.644	0.977	0.191114	-0.344522	0.3827	0.9067	0.417142
PI3KP85	-0.0378186	0.9069	0.977	0.0424406	-0.502517	0.2058	0.9067	0.686555
PKCALPHA	-0.299063	0.449	0.977	0.347754	-0.674769	0.1638	0.9067	0.785686
Phospho-(PKCDELTA (S664)	-0.0666611	0.8801	0.977	0.055468	0.808342	0.1383	0.9067	0.859178
PKM2	-0.0666611	0.8801	0.977	0.055468	0.808342	0.1383	0.9067	0.859178
PR	0.585866	0.0963	0.977	1.01637	-0.303199	0.4723	0.9067	0.325782
PTEN	-0.196176	0.539	0.977	0.268411	-0.618326	0.1163	0.9067	0.93442
PYGB	-0.100412	0.7571	0.977	0.120847	-0.332068	0.4021	0.9067	0.395666
PYGL	0.26386	0.3608	0.977	0.442733	-0.0667637	0.8484	0.9456	0.0713993
PYGM	-0.398565	0.3602	0.977	0.443456	-0.38938	0.4613	0.9067	0.336017
RAB25	-0.2084	0.522	0.977	0.282329	0.279976	0.4795	0.9067	0.319211
RAD50	0.0314986	0.9383	0.977	0.0276583	-0.0913138	0.8537	0.9456	0.0686947
RB	-0.314158	0.4398	0.977	0.356745	-0.406491	0.4113	0.9067	0.385841
Phospho-RB (S807/S811)	-0.0719738	0.843	0.977	0.0741724	-0.0770839	0.8623	0.9456	0.0643416
S6	0.293795	0.5075	0.977	0.294564	-0.354277	0.5109	0.9067	0.291664
Phospho-S6 (S235/S236)	-0.450321	0.245	0.977	0.610834	-0.0682063	0.8822	0.9456	0.0544329
Phospho-S6 (S240/S244)	-0.683553	0.0378	0.977	1.42251	-0.629246	0.1134	0.9067	0.945387
SETD2	-0.178328	0.3632	0.977	0.439854	-0.156593	0.5103	0.9067	0.292174
SMAC	-0.0880394	0.8218	0.977	0.0852339	0.303909	0.5235	0.9067	0.281083
SMAD1	0.283122	0.3863	0.977	0.413075	-0.488241	0.2214	0.9067	0.654822
SMAD3	-0.483219	0.1798	0.977	0.74521	0.448852	0.3031	0.9067	0.518414
SMAD4	0.0847285	0.8607	0.977	0.0651482	0.318152	0.5884	0.9067	0.230327
SRC	-0.397929	0.186	0.977	0.730487	0.0428723	0.9056	0.9456	0.0430636
Phospho-STAT3 (Y705)	0.0321313	0.9211	0.977	0.0356932	0.214618	0.596	0.9067	0.224754
STAT5ALPHA	-0.112759	0.7426	0.977	0.129245	-0.333039	0.4266	0.9067	0.369979
STATHMIN	0.131555	0.6975	0.977	0.156456	0.197382	0.6317	0.9067	0.199489
SYK	-0.00522307	0.9853	0.9934	0.00643152	0.0382487	0.9116	0.9456	0.0401957
TAZ	-0.157174	0.6569	0.977	0.182501	-0.0234512	0.9565	0.9652	0.019315
TUBERIN	0.274796	0.4796	0.977	0.319121	-0.383571	0.4175	0.9067	0.379344
XRCC1	-0.273186	0.5076	0.977	0.294478	0.0893153	0.8582	0.9456	0.0664115
YAP	-0.23094	0.6196	0.977	0.207889	0.436703	0.4411	0.9067	0.355463
Phospho-YAP (S127)	0.210611	0.5206	0.977	0.283496	0.45211	0.2594	0.9067	0.58603
YB1	0.0120708	0.9735	0.9934	0.011664	-0.190014	0.6677	0.9067	0.175419
